# Supplementary material for: Implementation outcomes of the integrated district evidence to action (IDEAs) program to reduce neonatal mortality in central Mozambique: an application of the RE-AIM evaluation framework
Source: BMC Health Serv Res. 2024 Feb 2;24:164. doi: 10.1186/s12913-024-10638-4 (PMC10835896; doi:10.1186/s12913-024-10638-4)
Supplement: Supplementary file 2 — Supplementary Material 2 [file 12913_2024_10638_MOESM2_ESM.xlsx]

## Sheet: Additional_File_3
	Additional file 3: Ranked list of ten priority problems by cycles, identified in IDEAS audit and feedback strategy in 12 districts of Manica and Sofala Provinces in Mozambique, between October 2016 to December 2020.
		1st Cycle (N=2401)	%			2nd Cycle (N=2246)	%			3rd Cycle (N=1319)	%
1	1	Weak diagnosis/management of EmOC	18.8671		1	Weak diagnosis/management of EmOC	16.7854		1	Weak diagnosis/management of EmOC	16.0728
2	2	Low testing/retesting of HIV/syphilis	15.7851		2	Low coverage of 2nd/4th dose of IPTp	14.5592		2	Low promotion/use of long-lasting methods of FP	13.7983
3	3	Low coverage of 4th ANC	8.70471		3	Weak diagnosis/inclusion of other risk factors in CCR	12.9564		3	Low coverage of 4th ANC	11.903
4	4	Low coverage of 2nd/4th dose of IPTp	7.83007		4	Low promotion/use of long-lasting methods of FP	8.94924		4	Weak diagnosis/inclusion of other risk factors in CCR	9.47688
5	5	Weak diagnosis/inclusion of other risk factors in CCR	7.12203		5	Low testing/retesting of HIV/syphilis	7.56901		5	Low coverage of PCR <8 weeks of life	8.5671
6	6	Weak delivery of prophylaxis in newborn	5.70596		6	Low coverage of 4th ANC	5.20926		6	Weak adherence of partners in ANC	8.33965
7	7	Lack of childbirth and newborn care material	5.62266		7	Lack of childbirth and newborn care material	3.33927		7	Low testing/retesting of HIV/syphilis	5.91357
8	8	Weak delivery of supplements	4.12328		8	Weak diagnosis/management of neonatal asphyxia	3.29475		8	Poor screening of cervical/breast cancer	5.15542
9	9	Lack of sphygmomanometer	3.24865		9	Weak delivery of prophylaxis in newborn	3.16118		9	Low coverage of 2nd/4th dose of IPTp	3.18423
10	10	Low coverage of PCR <8 weeks of life	3.1237		10	Weak delivery of bednets in ANC	3.11665		10	Weak delivery of prophylaxis in newborn	2.5019
11			80.1333				78.9403				84.9128
12		4th Cycle (N=936)	%			5th Cycle (N=1002)	%			6th Cycle (N=950)	%
13	1	Weak diagnosis/management of EmOC	15.0641		1	Low coverage of 1st ANC < 12 weeks	15.4691		1	Low coverage of 1st ANC < 12 weeks	14.7368
14	2	Weak adherence of partners in ANC	11.7521		2	Weak diagnosis/management of EmOC	12.1756		2	Low coverage of 2nd/4th dose of IPTp	13.5789
15	3	Low coverage of 4th ANC	11.3248		3	Low coverage of 2nd/4th dose of IPTp	9.58084		3	Weak diagnosis/management of EmOC	12.5263
16	4	Low coverage of 1st ANC < 12 weeks	8.54701		4	Low coverage of PCR <8 weeks of life	8.58283		4	Weak adherence of partners in ANC	7.78947
17	5	Low promotion/use of long-lasting methods of FP	5.98291		5	Low coverage of 4th ANC	7.38523		5	Low coverage of 4th ANC	7.36842
18	6	Low coverage of PCR <8 weeks of life	5.44872		6	Weak delivery of supplements	6.78643		6	Weak delivery of supplements	7.36842
19	7	Poor screening of cervical/breast cancer	4.70085		7	Weak adherence of partners in ANC	5.68862		7	Low coverage of PCR <8 weeks of life	6.84211
20	8	Low coverage of 2nd/4th dose of IPTp	4.59402		8	Low coverage of 1st/3rd+ postpartum	4.29142		8	Poor screening of cervical/breast cancer	5.47368
21	9	Weak diagnosis/inclusion of other risk factors in CCR	4.16667		9	Poor screening of cervical/breast cancer	3.59281		9	Low coverage of 1st/3rd+ postpartum	3.47368
22	10	Weak delivery of supplements	3.63248		10	Low promotion/use of long-lasting methods of FP	2.49501		10	Low coverage of institutional delivery	2.31579
23			75.2137				76.0479				81.4737
24		7th Cycle (N=785)	%			8th Cycle (N=667)	%			9th Cycle (N=661)	%
25	1	Low coverage of 1st ANC < 12 weeks	17.1975		1	Weak diagnosis/management of EmOC	13.3433		1	Weak diagnosis/management of EmOC	15.885
26	2	Low coverage of 2nd/4th dose of IPTp	15.0318		2	Low coverage of 1st ANC < 12 weeks	11.8441		2	Low coverage of 2nd/4th dose of IPTp	10.59
27	3	Weak diagnosis/management of EmOC	10.1911		3	Low coverage of 2nd/4th dose of IPTp	10.4948		3	Weak adherence of partners in ANC	9.6823
28	4	Weak adherence of partners in ANC	9.42675		4	Weak adherence of partners in ANC	8.84558		4	Low coverage of 1st ANC < 12 weeks	8.92587
29	5	Weak delivery of supplements	9.17197		5	Poor screening of cervical/breast cancer	8.24588		5	Low coverage of PCR <8 weeks of life	8.32073
30	6	Low coverage of PCR <8 weeks of life	8.40764		6	Low coverage of PCR <8 weeks of life	8.09595		6	Poor screening of cervical/breast cancer	7.26173
31	7	Low coverage of 4th ANC	7.89809		7	Weak delivery of supplements	8.09595		7	Weak delivery of supplements	7.26173
32	8	Poor screening of cervical/breast cancer	5.47771		8	Low coverage of 4th ANC	5.3973		8	Low coverage of 4th ANC	5.44629
33	9	Low coverage of 1st/3rd+ postpartum	4.58599		9	Increase of malaria in pregnancy	4.04798		9	Increase cases of LBW/prematurity	3.63086
	10	Increase of malaria in pregnancy	2.54777		10	Increase cases of LBW/prematurity	3.44828		10	Increase number of births outside of HF	3.63086
17.1975			89.9363				81.8591				80.6354
15.0318	Note: N: Total number of problems identified. Blue number is the cumulative % of 10 main problems. ANC: antenatal care; IPTp: intermitent preventive treatment for malaria; PCR: polymerase chain reaction test; CCR: at-risk child consultation; MCH: maternal and child health; EmOC: Emergency Obstetric Care, LBW: low birth weight, HF: health facility, FP:family planning
10.1911
9.42675
9.17197
8.40764
7.89809
5.47771
4.58599
2.54777
89.9363
34
35
36
37
38
39
40
41
42
43
44
45
46
47
48
49
50
51
52
53
54
55
56
57
58
59
60
61
62
63
64
65
66
67
68
69
70
71
72
73
74
75
76
77
78
79
80
81
82
83
84
85
86
87
88
89
90
