# Supplementary material for: Implementation outcomes of the integrated district evidence to action (IDEAs) program to reduce neonatal mortality in central Mozambique: an application of the RE-AIM evaluation framework
Source: BMC Health Serv Res. 2024 Feb 2;24:164. doi: 10.1186/s12913-024-10638-4 (PMC10835896; doi:10.1186/s12913-024-10638-4)
Supplement: Supplementary file 3 — Supplementary Material 3 [file 12913_2024_10638_MOESM3_ESM.xlsx]

## Sheet: Additional_file_2
			Additional file 2: Ranked list of ten priority problems by district, identified in IDEAS audit and feedback strategy in 12 districts of Manica and Sofala Provinces in Mozambique, between October 2016 to December 2020.
1			Manica (N=1069)	%			Barue (N=866)	%			Sussundenga (N=816)	%
2		1	Weak diagnosis/management of EmOC	16.5575		1	Weak diagnosis/management of EmOC	18.2448		1	Weak diagnosis/management of EmOC	14.951
3		2	Weak diagnosis/inclusion of other risk factors in CCR	11.5996		2	Weak attendance of partners in ANC	8.77598		2	Low coverage of 4th ANC	9.68137
4		3	Low coverage of 2nd/4th dose of IPTp	9.0739		3	Low coverage of 4th ANC	8.66051		3	Low coverage of 2nd/4th dose of IPTp	7.23039
5		4	Low coverage of 4th ANC	8.51263		4	Low coverage of 2nd/4th dose of IPTp	7.73672		4	Weak attendance of partners in ANC	6.86275
6		5	Weak delivery of prophylaxis in newborn	6.82881		5	Low testing/retesting of HIV/syphilis	7.50577		5	Low coverage of 1st ANC < 12 weeks	6.61765
7		6	Low testing/retesting of HIV/syphilis	6.36109		6	Weak diagnosis/inclusion of other risk factors in CCR	5.6582		6	Weak delivery of supplements	6.37255
8		7	Weak delivery of supplements	6.36109		7	Weak delivery of supplements	5.31178		7	Lack of childbirth and newborn care material	5.26961
9		8	Weak delivery of bednets in ANC	4.49018		8	Low coverage of PCR <8 weeks of life	4.84988		8	Weak delivery of prophylaxis in newborn	4.77941
10		9	Weak attendance of partners in ANC	4.116		9	Weak delivery of prophylaxis in newborn	4.84988		9	Weak diagnosis/inclusion of other risk factors in CCR	4.53431
11		10	Low coverage of PCR <8 weeks of life	3.92891		10	Lack of childbirth and newborn care material	4.15704		10	Low coverage of PCR <8 weeks of life	4.41176
12				77.8297				75.7506				70.7108
13			Vanduzi (N=700)	%			Mossurize (N=669)	%			Gondola (N=525)	%
14		1	Weak diagnosis/management of EmOC	21.4286		1	Low coverage of 4th ANC	17.7877		1	Weak diagnosis/management of EmOC	13.3333
15		2	Low testing/retesting of HIV/syphilis	10.5714		2	Weak diagnosis/management of EmOC	17.0404		2	Low coverage of 4th ANC	10.6667
16		3	Weak diagnosis/inclusion of other risk factors in CCR	8.14286		3	Low coverage of 2nd/4th dose of IPTp	7.7728		3	Weak attendance of partners in ANC	10.2857
17		4	Low coverage of 4th ANC	7.28571		4	Weak delivery of supplements	6.12855		4	Low testing/retesting of HIV/syphilis	9.33333
18		5	Low coverage of 2nd/4th dose of IPTp	7.14286		5	Low testing/retesting of HIV/syphilis	5.97907		5	Weak diagnosis/inclusion of other risk factors in CCR	8
19		6	Weak delivery of bednets in ANC	6.42857		6	Low coverage of 1st/3rd+ postpartum	5.8296		6	Low coverage of 2nd/4th dose of IPTp	7.61905
20		7	Low coverage of PCR <8 weeks of life	6.14286		7	Low coverage of PCR <8 weeks of life	5.38117		7	Weak delivery of supplements	6.09524
21		8	Weak delivery of prophylaxis in newborn	5.71429		8	Weak attendance of partners in ANC	5.38117		8	Lack of childbirth and newborn care material	4.7619
22		9	Lack of childbirth and newborn care material	5.57143		9	Weak diagnosis/inclusion of other risk factors in CCR	5.08221		9	Low coverage of PCR <8 weeks of life	4.7619
23		10	Weak delivery of supplements	4.42857		10	Low promotion/use of long-lasting methods of FP	4.33483		10	Low coverage of 1st ANC < 12 weeks	3.80952
24				82.8571				80.7175				78.6667
25			Chimoio (N=391)	%			Nhamatanda (N=1533)	%			Buzi (N=1320)	%
26		1	Low coverage of 1st ANC < 12 weeks	10.2302		1	Weak diagnosis/management of EmOC	19.6347		1	Weak diagnosis/management of EmOC	13.7121
27		2	Weak diagnosis/management of EmOC	9.46292		2	Low coverage of 2nd/4th dose of IPTp	9.39335		2	Low coverage of 2nd/4th dose of IPTp	13.5606
28		3	Low coverage of 4th ANC	8.95141		3	Low coverage of 1st ANC < 12 weeks	7.95825		3	Weak diagnosis/inclusion of other risk factors in CCR	8.48485
29		4	Low coverage of 2nd/4th dose of IPTp	8.18414		4	Low coverage of PCR <8 weeks of life	7.50163		4	Low testing/retesting of HIV/syphilis	8.25758
30		5	Weak attendance of partners in ANC	7.92839		5	Low promotion/use of long-lasting methods of FP	7.2407		5	Low coverage of PCR <8 weeks of life	7.42424
31		6	Low coverage of FP/New users	6.13811		6	Low testing/retesting of HIV/syphilis	7.11024		6	Low coverage of 4th ANC	7.27273
32		7	Low promotion/use of long-lasting methods of FP	5.37084		7	Low coverage of 4th ANC	6.78408		7	Low promotion/use of long-lasting methods of FP	7.12121
33		8	Lack of sphygmomanometer	4.85934		8	Poor screening of cervical/breast cancer	4.7619		8	Low coverage of 1st ANC < 12 weeks	6.51515
34		9	Data discrepancy/poor record/ report/interpretation	3.32481		9	Weak diagnosis/inclusion of other risk factors in CCR	3.97913		9	Poor screening of cervical/breast cancer	5
35		10	Weak management of syphilis in PW/partner	3.32481		10	Increase of malaria in pregnancy	3.78343		10	Weak delivery of supplements	3.86364
36				67.7749				78.1474				81.2121
37			Dondo (N=1186)	%			Gorongosa (N=1026)	%			Beira (N=866)	%
38		1	Low coverage of 2nd/4th dose of IPTp	14.3339		1	Weak diagnosis/management of EmOC	16.9591		1	Low coverage of 2nd/4th dose of IPTp	9.23788
39		2	Weak diagnosis/management of EmOC	11.8044		2	Low coverage of 2nd/4th dose of IPTp	11.0136		2	Low coverage of 1st ANC < 12 weeks	9.00693
40		3	Low coverage of 1st ANC < 12 weeks	8.85329		3	Weak attendance of partners in ANC	7.9922		3	Weak diagnosis/management of EmOC	8.54503
41		4	Weak attendance of partners in ANC	6.914		4	Low promotion/use of long-lasting methods of FP	7.60234		4	Weak attendance of partners in ANC	8.31409
42		5	Low coverage of 4th ANC	6.82968		5	Low testing/retesting of HIV/syphilis	6.72515		5	Weak management of syphilis in PW/partner	6.00462
43		6	Low coverage of PCR <8 weeks of life	6.66105		6	Low coverage of 1st ANC < 12 weeks	6.62768		6	Low coverage of PCR <8 weeks of life	5.88915
44		7	Poor screening of cervical/breast cancer	6.57673		7	Low coverage of 4th ANC	5.45809		7	Weak delivery of supplements	5.54273
45		8	Low promotion/use of long-lasting methods of FP	6.23946		8	Weak diagnosis/inclusion of other risk factors in CCR	4.87329		8	Weak diagnosis/management of neonatal asphyxia	4.61894
46		9	Increase cases of LBW/prematurity	5.90219		9	Poor screening of cervical/breast cancer	4.5809		9	Increase cases of LBW/prematurity	4.38799
		10	Low testing/retesting of HIV/syphilis	5.56492		10	Weak delivery of supplements	4.2885		10	Weak delivery of prophylaxis in pregnancy	4.15704
47				79.6796				76.1209				65.7044
48			Note: N: Total number of problems identified. Blue number is the cumulative % of 10 main problems. ANC: antenatal care; IPTp: intermitent preventive treatment for malaria; PCR: polymerase chain reaction test; CCR: at-risk child consultation; MCH: maternal and child health; EmOC: Emergency Obstetric Care, PW: pregnant women, LBW: low birth weight, FP:family planning
49
50
51
52
53
54
55
56
57
58
59
60
61
62
63
64
65
66
67
68
69
70
71
72
73
74
75
76
77
78
79
80
81
82
83
84
85
86
87
88
89
90
91
92
93
94
95
96
97
98
99
100
101
102
103
104
105
106
107
108
109
110
111
112
113
114
115
116
117
118
119
120
			Footnote: ANC:antenatal care; IPTP:intermitent preventive treatment for malaria; PCR: polymerase chain reaction test; CCR:at risk child consultation; MCH: maternal & child health
